# Supplementary material for: Fitness of the Papaya Mealybug, Paracoccus marginatus (Hemiptera: Pseudococcidae), after Transferring from Solanum tuberosum to Carica papaya, Ipomoea batatas, and Alternanthera philoxeroides
Source: Insects. 2022 Sep 2;13(9):804. doi: 10.3390/insects13090804 (PMC9505760; doi:10.3390/insects13090804)
Supplement: Supplementary file 1 [file insects-13-00804-s001.zip]

Archive with 4 entries (3 files):
- insects-1856046-  supplementary/
- insects-1856046-  supplementary/Supplementary Figure 1.TIF
- insects-1856046-  supplementary/Supplementary Figure 2.TIF
- insects-1856046-  supplementary/Supplementary Material -Huiyu Chuai.pdf
